# Supplementary material for: Impaired Neurodevelopmental Genes in Slovenian Autistic Children Elucidate the Comorbidity of Autism With Other Developmental Disorders
Source: Front Mol Neurosci. 2022 Jun 23;15:912671. doi: 10.3389/fnmol.2022.912671 (PMC9259896; doi:10.3389/fnmol.2022.912671)
Supplement: Supplementary file 1 [file Data_Sheet_1.xls]

## Sheet: Delovni list1
Title: Impaired neurodevelopmental genes in Slovenian autistic children elucidate the comorbidity of autism with other developmental disorders
Authors:
Danijela Krgović1,2*, Mario Gorenjak3, Nika Rihar4, Iva Opalič1, Špela Stangler Herodež1,2, Hojka Gregorič Kumperščak5, Peter Dovč4, Nadja Kokalj Vokač1,2
1 Laboratory of Medical Genetics, University Medical Centre Maribor, Maribor, Slovenia
2 Faculty of Medicine, Department of Molecular Biology, University of Maribor, Maribor, Slovenia
3 University of Maribor, Faculty of Medicine, Centre for Human Molecular Genetics and Pharmacogenomics, Maribor, Slovenia
4 Biotechnical Faculty, Department of Animal Science, University of Ljubljana, Ljubljana, Slovenia
5 Department of Pediatrics, University Medical Centre Maribor, Maribor, Slovenia
aCorresponding author
Danijela Krgović
email: danijela.krgovic1@um.si
SFARI-Gene_genes_01-11-2022release_03-23-2022export		NDD-associated genes
ABAT		ABCD1
ABCA10		ABHD5
ABCA13		ACER3
ABCA7		ACSL4
ACE		ACSM1
ACHE		ADAMTS10
ACTB		ADNP2
ACTL6B		AHSG
ACTN4		ALKBH8
ACY1		ALMS1
ADA		ANO3
ADCY3		ANOS1
ADCY5		ARHGEF2
ADK		ARHGEF6
ADNP		ARID1A
ADORA2A		ARSF
ADORA3		ASB11
ADRB2		ASXL2
ADSL		ATAD3A
ADSS2		ATF5
AFF2		ATP6AP2
AGAP1		ATP8A2
AGAP2		ATR
AGAP5		BCAP31
AGBL4		BRF1
AGMO		BRPF1
AGO1		C12orf4
AGO2		CARS
AGO3		CC2D2A
AGO4		CDC45
AGTR2		CENPJ
AHDC1		CEP152
AHI1		CHD1L
AHNAK		CHD4
AKAP9		CHRFAM7A
ALDH1A3		CIT
ALDH5A1		CLCN7
ALG6		CLTC
AMPD1		CNOT2
AMT		COG6
ANK2		COL4A3BP
ANK3		CWF19L1
ANKRD11		CXorf36
ANKRD17		CYFIP2
ANKS1B		DCHS1
ANXA1		DIP2B
AP1S2		DOCK3
AP2S1		DYM
APBA2		EDC3
APBB1		EED
APH1A		ELMOD1
AR		EMX2
ARHGAP11B		EPB41L1
ARHGAP32		ERC1
ARHGAP5		ERCC6
ARHGEF10		FAT4
ARHGEF9		FBXL4
ARID1B		FMN2
ARID2		FOXC1
ARNT2		FRRS1L
ARX		GATAD2B
ASAP2		GFM1
ASB14		GLRA4
ASH1L		GLS
ASMT		GNE
ASPM		GNPAT
ASTN2		GPT2
ASXL3		GRIA4
ATP10A		GRM1
ATP1A1		GTPBP2
ATP1A3		HIST1H1E
ATP2B2		HMBS
ATP6V0A2		HNMT
ATRX		IARS
AUTS2		INPP5E
AVPR1A		IQSEC1
AVPR1B		KAT8
AZGP1		KATNA1
BAZ2B		KATNB1
BBS4		KCNC3
BCAS1		KCNH1
BCKDK		KCNJ1
BCL11A		KCNK4
BCORL1		KCNK9
BICDL1		KCNQ5
BICRA		KDM2B
BIRC6		KIAA1033
BRAF		KIAA1109
BRCA2		KIDINS220
BRD4		KIF11
BRINP3		KIF7
BRSK2		KLHL15
BRWD3		KMT2B
BST1		KMT2D
BTAF1		KRAS
BTRC		L1CAM
C12orf57		LIN7C
C15orf62		LINGO1
C4B		LMAN2
CA6		MACF1
CACNA1A		MADD
CACNA1B		MAF
CACNA1C		MAGT1
CACNA1D		MANBA
CACNA1E		MAP4
CACNA1F		MAPK8IP3
CACNA1G		MAST1
CACNA1H		MCCC2
CACNA1I		MED17
CACNA2D1		MED23
CACNA2D3		MED25
CACNB1		METTL5
CACNB2		MKS1
CADM1		MOGS
CADM2		MPDZ
CADPS		MPI
CADPS2		MXRA5
CAMK2A		MYH8
CAMK2B		NALCN
CAMK4		NDST1
CAPN12		NEDD4L
CAPRIN1		NFASC
CARD11		NHS
CASK		NSUN2
CASZ1		NUBPL
CC2D1A		OSGEP
CCDC88C		OTUD6B
CCDC91		PAK3
CCIN		PC
CCNG1		PCDH12
CCNK		PCGF2
CCSER1		PDE4D
CCT4		PDE5A
CD276		PDHX
CD38		PEX6
CD99L2		PGAP1
CDC42BPB		PGAP3
CDH10		PI4K2A
CDH11		PIGC
CDH13		PIGG
CDH22		PIGK
CDH8		PIGL
CDH9		PIGM
CDK13		PIGN
CDK19		PIGO
CDK8		PIGV
CDKL5		PIGW
CDON		PLA2G6
CECR2		PLAA
CELF2		POLR2A
CELF4		PPP1CB
CELF6		PPP1R12A
CEP135		PRMT7
CEP290		PRSS12
CEP41		PTS
CGNL1		PUF60
CHAMP1		PUS3
CHD1		QARS
CHD2		RAB40AL
CHD3		RARS
CHD7		RBBP8
CHD8		RBM28
CHKB		RBMX
CHM		RBMX2
CHMP1A		RECQL4
CHRM3		RIC1
CHRNA7		RIN2
CHRNB3		RNF113A
CIB2		RNF13
CIC		RPGRIP1L
CLASP1		RTN4IP1
CLCN4		RTN4R
CLIP2		RTTN
CLN8		RUSC2
CLTCL1		SAMD9
CMIP		SEPSECS
CMPK2		SHMT2
CNGB3		SIK3
CNKSR2		SIX3
CNOT1		SLC12A6
CNOT3		SLC1A3
CNR1		SLC25A5
CNTN3		SLC6A16
CNTN4		SLC6A17
CNTN5		SMARCB1
CNTN6		SMPD4
CNTNAP2		SNRPB
CNTNAP3		SOX10
CNTNAP4		SOX4
CNTNAP5		SPTBN4
COL28A1		SQSTM1
CORO1A		SRPX
CPEB4		ST3GAL3
CPT2		STRADA
CPZ		STT3B
CREBBP		SURF1
CSDE1		SYNGR1
CSMD1		TBC1D20
CSNK1E		TBCD
CSNK1G1		TBX2
CSNK2A1		TDP2
CSNK2B		TELO2
CTCF		TET1
CTNNA2		TG
CTNNA3		TIMM50
CTNNB1		TKT
CTNND2		TMEM161B
CTTNBP2		TMEM231
CUL3		TMEM63A
CUL7		TMEM94
CUX1		TNIK
CUX2		TPP1
CX3CR1		TRAIP
CYFIP1		TRAPPC12
CYLC2		TREX1
CYP11B1		TRIM71
CYP27A1		TRMT1
DAGLA		TSEN15
DAPP1		TUBG1
DCC		TUBGCP2
DDC		TUSC3
DDHD2		UMPS
DDX23		USMG5
DDX3X		VARS
DDX53		VARS2
DEAF1		VILL
DENR		VPS11
DEPDC5		VWA3B
DHCR7		WARS2
DHX30		WDR45
DIP2A		WDR73
DIP2C		WDR81
DIPK2A		WDR83
DISC1		WIPI2
DIXDC1		ZBTB11
DLG1		ZEB2
DLG2		ZNF142
DLG4		ZNF30
DLGAP1		ZNF335
DLGAP2		ZNF407
DLGAP3		ZNF674
DLL1		ZNHIT3
DLX2
DLX3
DLX6
DMD
DMPK
DMWD
DMXL2
DNAH10
DNAH17
DNAH3
DNER
DNMT3A
DOCK1
DOCK4
DOCK8
DOLK
DPP10
DPP3
DPP4
DPP6
DPYD
DPYSL2
DPYSL3
DRD1
DRD2
DRD3
DSCAM
DST
DUSP15
DVL3
DYDC1
DYDC2
DYNC1H1
DYRK1A
EBF3
EEF1A2
EFR3A
EGR3
EHMT1
EIF3G
EIF4E
EIF4G1
ELAVL2
ELAVL3
ELOVL2
ELP2
ELP4
EMSY
EN2
ENPP1
EP300
EP400
EPC2
EPHB2
EPPK1
ERBIN
ERG
ERMN
ESR2
ESRRB
ETFB
EXOC3
EXOC5
EXOC6
EXOC6B
EXT1
FABP4
FABP5
FAM47A
FAM98C
FAN1
FAT1
FBN1
FBRSL1
FBXO11
FBXO33
FBXO40
FCRL6
FEZF2
FGA
FGF13
FGF14
FGFR1
FHIT
FMR1
FOXG1
FOXP1
FOXP2
FRG1
FRK
FRMPD4
FXN
GABBR2
GABRA3
GABRA4
GABRB2
GABRB3
GABRG3
GALNT10
GALNT13
GALNT14
GALNT2
GALNT8
GAS2
GATM
GBE1
GDA
GFAP
GGNBP2
GIGYF1
GIGYF2
GLIS1
GLO1
GLRA2
GNAI1
GNAS
GNB1L
GNB2
GPC4
GPC6
GPD2
GPHN
GPR37
GPR85
GPX1
GRIA1
GRIA2
GRIA3
GRID1
GRID2
GRID2IP
GRIK2
GRIK3
GRIK4
GRIK5
GRIN1
GRIN2A
GRIN2B
GRIP1
GRM5
GRM7
GSTM1
GTF2I
GUCY1A2
H1-4
H2BC11
HCFC1
HCN1
HDAC4
HDAC8
HDLBP
HECTD4
HECW2
HEPACAM
HERC1
HERC2
HIVEP2
HIVEP3
HLA-A
HLA-B
HLA-DPB1
HLA-DRB1
HLA-G
HMGN1
HNRNPD
HNRNPF
HNRNPH2
HNRNPK
HNRNPR
HNRNPU
HNRNPUL2
HOMER1
HOXA1
HRAS
HS3ST5
HSD11B1
HTR1B
HTR3A
HTR3C
HUWE1
HYDIN
ICA1
IGF1
IL1R2
IL1RAPL1
IL1RAPL2
ILF2
IMMP2L
INPP1
INTS1
INTS6
IQGAP3
IQSEC2
IRF2BPL
ITGB3
ITPR1
ITSN1
JARID2
JMJD1C
KANK1
KANSL1
KAT2B
KAT6A
KAT6B
KATNAL1
KATNAL2
KCNA2
KCNB1
KCNC1
KCND2
KCND3
KCNJ10
KCNJ15
KCNK7
KCNMA1
KCNQ2
KCNQ3
KCNS3
KCTD13
KDM1B
KDM3B
KDM4B
KDM4C
KDM5A
KDM5B
KDM5C
KDM6A
KDM6B
KHDRBS2
KIAA0232
KIAA1586
KIF13B
KIF14
KIF1A
KIF5C
KIRREL3
KIZ
KLF16
KMT2A
KMT2C
KMT2E
KMT5B
KNG1
KPTN
KRR1
KRT26
LAMA1
LAMB1
LAS1L
LDB1
LDLR
LEO1
LEP
LILRB2
LIN7B
LMX1B
LNPK
LRBA
LRFN2
LRFN5
LRP1
LRP2
LRRC1
LRRC4
LRRC4C
LZTR1
LZTS2
MACROD2
MAGEL2
MAOA
MAOB
MAP1A
MAPK3
MAPT
MAPT-AS1
MARK1
MBD1
MBD3
MBD4
MBD5
MBD6
MBOAT7
MCM4
MCM6
MCPH1
MDGA2
MECP2
MED12L
MED13
MED13L
MEF2C
MEGF10
MEGF11
MEIS2
MEMO1
MET
METTL26
MFRP
MIB1
MIR137
MKX
MLANA
MNT
MRTFB
MSANTD2
MSL3
MSNP1AS
MSR1
MSRA
MSX2
MTF1
MTHFR
MTOR
MUC12
MUC4
MYH10
MYH4
MYH9
MYLK
MYO16
MYO1E
MYO5A
MYO5C
MYO9B
MYOCD
MYT1L
NAA15
NAALADL2
NACC1
NAV2
NBEA
NCAPH2
NCKAP1
NCKAP5
NCOA1
NCOR1
NDUFA5
NEGR1
NEO1
NEXMIF
NF1
NFE2L3
NFIA
NFIB
NFIX
NINL
NIPA1
NIPA2
NIPBL
NKX2-2
NLGN1
NLGN2
NLGN3
NLGN4X
NLGN4Y
NOVA2
NPAS2
NR1D1
NR2F1
NR3C2
NR4A2
NRCAM
NRP2
NRXN1
NRXN2
NRXN3
NSD1
NSD2
NSMCE3
NTNG1
NTNG2
NTRK1
NTRK2
NTRK3
NUAK1
NUDCD2
NUP133
NUP155
NXF1
NXPH1
OCRL
ODF3L2
OFD1
OPHN1
OR1C1
OR2M4
OR2T10
OR52M1
OTUD7A
OTX1
OXT
OXTR
P2RX5
P4HA2
PACS1
PACS2
PAFAH1B2
PAH
PAK1
PAK2
PAPOLG
PARD3B
PATJ
PAX5
PAX6
PBX1
PCCA
PCCB
PCDH10
PCDH11X
PCDH15
PCDH19
PCDH9
PCDHA1
PCDHA10
PCDHA11
PCDHA12
PCDHA13
PCDHA2
PCDHA3
PCDHA4
PCDHA5
PCDHA6
PCDHA7
PCDHA8
PCDHA9
PCDHAC1
PCDHAC2
PCM1
PDCD1
PDE1C
PDK2
PEBP4
PER1
PER2
PEX7
PHF12
PHF2
PHF21A
PHF3
PHF7
PHF8
PHIP
PHRF1
PIK3CA
PIK3CG
PIK3R2
PITX1
PJA1
PLAUR
PLCB1
PLCD4
PLN
PLXNA3
PLXNA4
PLXNB1
PNPLA7
POGZ
POLA2
POLR3A
POMGNT1
POMT1
PON1
POT1
POU3F3
PPFIA1
PPM1D
PPP1R1B
PPP1R9B
PPP2CA
PPP2R1B
PPP2R5D
PPP3CA
PPP5C
PREX1
PRICKLE1
PRICKLE2
PRKAR1B
PRKCA
PRKCB
PRKD1
PRKD2
PRKDC
PRKN
PRODH
PRPF39
PRR12
PRUNE2
PSD3
PSMD12
PTBP2
PTCHD1
PTCHD1-AS
PTEN
PTGS2
PTK7
PTPN11
PTPN4
PTPRB
PTPRC
PTPRT
PXDN
PYHIN1
QRICH1
RAB11FIP5
RAB2A
RAB39B
RAB43
RAC1
RAD21
RAD21L1
RAI1
RALA
RALGAPB
RANBP17
RAPGEF4
RASSF5
RBFOX1
RBM27
REEP3
RELN
RERE
RFX3
RFX4
RFX7
RGS7
RHEB
RHOXF1
RIMS1
RIMS2
RIMS3
RIT2
RLIM
RNF135
RNF25
RNF38
ROBO2
RORA
RORB
RP11-1407O15.2
RPL10
RPS10P2-AS1
RPS6KA2
RPS6KA3
RSRC1
SAE1
SAMD11
SASH1
SATB1
SATB2
SBF1
SCAF4
SCFD2
SCN1A
SCN2A
SCN4A
SCN8A
SCN9A
SCP2
SDC2
SEMA5A
SERPINE1
SET
SETBP1
SETD1A
SETD1B
SETD2
SETD5
SETDB1
SETDB2
SEZ6L2
SF3B1
SGSH
SGSM3
SH3RF3
SHANK1
SHANK2
SHANK3
SHOX
SIK1
SIN3A
SIN3B
SKI
SLC12A5
SLC1A1
SLC1A2
SLC22A15
SLC22A9
SLC24A2
SLC25A12
SLC25A27
SLC25A39
SLC27A4
SLC29A4
SLC35B1
SLC38A10
SLC45A1
SLC4A10
SLC6A1
SLC6A3
SLC6A4
SLC6A8
SLC7A3
SLC7A5
SLC7A7
SLC9A6
SLC9A9
SLCO1B3
SLITRK5
SMAD4
SMARCA2
SMARCA4
SMARCC2
SMC1A
SMC3
SMG6
SMURF1
SNAP25
SND1
SNTG2
SNX14
SNX5
SOD1
SON
SORCS3
SOS2
SOX5
SOX6
SPARCL1
SPAST
SPEN
SPP2
SPTBN1
SRCAP
SRGAP3
SRPRA
SRSF11
SSRP1
ST7
ST8SIA2
STAG1
STK39
STX1A
STXBP1
STXBP5
STYK1
SUPT16H
SYAP1
SYBU
SYCE1
SYN1
SYN2
SYNCRIP
SYNE1
SYNGAP1
SYNJ1
SYP
SYT1
SYT17
TAF1
TAF1C
TAF6
TANC2
TAOK1
TAOK2
TBC1D23
TBC1D31
TBC1D5
TBCK
TBL1X
TBL1XR1
TBR1
TBX1
TBX22
TCF20
TCF4
TCF7L2
TDO2
TECTA
TEK
TERB2
TERF2
TET2
TET3
TFB2M
TFE3
THBS1
THRA
TLK2
TM4SF19
TM4SF20
TM9SF4
TMEM134
TMEM39B
TMLHE
TNRC6B
TNS2
TOP3B
TPO
TRAF7
TRAPPC2L
TRAPPC6B
TRAPPC9
TRIM23
TRIM32
TRIM33
TRIO
TRIP12
TRPC6
TRPM1
TRRAP
TSC1
TSC2
TSHZ3
TSPAN17
TSPAN4
TSPAN7
TSPOAP1
TTI2
TTN
TUBGCP5
UBE2H
UBE3A
UBE3C
UBN2
UBR1
UBR5
UIMC1
UNC13A
UNC5D
UNC79
UNC80
UPF2
UPF3B
USH2A
USP15
USP45
USP7
USP9X
USP9Y
VAMP2
VASH1
VDR
VEZF1
VIL1
VPS13B
VSIG4
VWA7
WAC
WASF1
WDFY3
WDFY4
WDR26
WNK3
WNT1
WWOX
WWP1
XPC
XPO1
XRCC6
YEATS2
YTHDC2
YWHAE
YWHAG
YY1
ZBTB16
ZBTB20
ZBTB7A
ZC3H11A
ZC3H4
ZFYVE26
ZMIZ1
ZMYM2
ZMYND11
ZMYND8
ZNF18
ZNF292
ZNF385B
ZNF462
ZNF517
ZNF548
ZNF559
ZNF626
ZNF713
ZNF774
ZNF804A
ZNF827
ZSWIM6
ZWILCH

## Sheet: BED file
chr9	98998	334508	Case 12 – Pinto et el.
chr9	177044	229678	Case 1 – Wang et el.
chr9	177044	329462	Case 2 – Wang et el.
chr9	182650	254781	Decipher 331458
chr9	192128	429474	Case 3 – Wang et el.
chr9	203861	257999	Case 4 – Wang et el.
chr9	203861	258459	Case 5 – Wang et el.
chr9	203861	268590	Case 6 – Wang et el.
chr9	203861	309108	Case 7 – Wang et el.
chr9	203861	322786	Case 10 – Wang et el.
chr9	203861	322786	Case 8 – Wang et el.
chr9	203861	322786	Case 9 – Wang et el.
chr9	203861	325832	Case 11 – Wang et el.
chr9	203861	328178	Case 12 – Wang et el.
chr9	203861	360381	Case 13 – Wang et el.
chr9	203861	360381	Case 14 – Wang et el.
chr9	203861	395276	Case 15 – Wang et el.
chr9	203861	402294	Case 16 – Wang et el.
chr9	203861	430789	Case 17 – Wang et el.
chr9	203993	229398	Decipher 272166
chr9	203993	340283	Decipher 263877
chr9	204090	254781	Decipher 289419
chr9	204090	329711	Decipher 318367
chr9	204090	396926	Decipher 288999
chr9	204193	271316	Patient 1 (Milčić)
chr9	204193	340142	Decipher 338655
chr9	204221	266075	Patient 2 (Brina)
chr9	204221	271287	Patient 3 (Neža)
chr9	209753	399040	Case 18 – Wang et el.
chr9	216123	399040	Case 19 – Wang et el.
chr9	216669	381459	Decipher 273957
chr9	220253	304644	Decipher 25115
chr9	220253	349093	Decipher 328340
chr9	243594	362341	Case 166 – Pinto et el.
chr9	254722	396926	Decipher 290214
chr9	260680	436983	Case 20– Wang et el.
chr9	260680	436983	Case 21 – Wang et el.
chr9	260680	436983	Case 22 – Wang et el.
